# Supplementary material for: Field transcriptome revealed a novel relationship between nitrate transport and flowering in Japanese beech
Source: Sci Rep. 2019 Mar 13;9:4325. doi: 10.1038/s41598-019-39608-1 (PMC6416253; doi:10.1038/s41598-019-39608-1)
Supplement: Supplementary file 2 — Supplementary Dataset 1 [file 41598_2019_39608_MOESM2_ESM.xlsx]

## Sheet: Table.S1
Supplementary Table S1	List of differentially expressed probes between years with and without floral induction and their annotation to TAIR and ENTREZ Gene.
	David Gene Name was obtarind from David (https://david.ncifcrf.gov/).
ProbeID_F. crenata	Gene ID of TAIR_A thaliana	ENTREZ Gene ID	David Gene Name
buna_36369	AT1G01180	839239	S-adenosyl-L-methionine-dependent methyltransferases superfamily protein(AT1G01180)
buna_35740	AT1G01500	839430	Erythronate-4-phosphate dehydrogenase family protein(AT1G01500)
buna_06380	AT1G01800	839259	NAD(P)-binding Rossmann-fold superfamily protein(AT1G01800)
buna_07128	AT1G02160	839554	Cox19 family protein (CHCH motif)(AT1G02160)
buna_29887	AT1G02500	839501	S-adenosylmethionine synthetase 1(SAM1)
buna_07132	AT1G03475	839489	Coproporphyrinogen III oxidase(LIN2)
buna_15297	AT1G04300	839551	TRAF-like superfamily protein(AT1G04300)
buna_49950	AT1G05520	837054	Sec23/Sec24 protein transport family protein(AT1G05520)
buna_46384	AT1G06470	837159	Nucleotide/sugar transporter family protein(AT1G06470)
buna_02362	AT1G06840	837196	Leucine-rich repeat protein kinase family protein(AT1G06840)
buna_45398	AT1G07890	837304	ascorbate peroxidase 1(APX1)
buna_53376	AT1G08500	837371	early nodulin-like protein 18(ENODL18)
buna_28436	AT1G09770	837506	cell division cycle 5(CDC5)
buna_54855	AT1G10150	837552	Carbohydrate-binding protein(AT1G10150)
buna_44456	AT1G10417	3766692	RUN/FYVE domain protein(AT1G10417)
buna_46755	AT1G10720	837615	BSD domain-containing protein(AT1G10720)
buna_34885	AT1G10870	837629	ARF-GAP domain 4(AGD4)
buna_54328	AT1G11730	837717	Galactosyltransferase family protein(AT1G11730)
buna_12253	AT1G12150	837767	weak chloroplast movement under blue light protein (DUF827)(AT1G12150)
buna_10702	AT1G12400	837795	Nucleotide excision repair, TFIIH, subunit TTDA(AT1G12400)
buna_00669	AT1G12650	837821	rRNA biogenesis RRP36-like protein(AT1G12650)
buna_02772	AT1G12680	837824	phosphoenolpyruvate carboxylase-related kinase 2(PEPKR2)
buna_01424	AT1G13300	837890	myb-like transcription factor family protein(HRS1)
buna_60809	AT1G14320	837993	Ribosomal protein L16p/L10e family protein(SAC52)
buna_52663	AT1G15270	838094	Translation machinery associated TMA7(AT1G15270)
buna_15449	AT1G15290	838097	Tetratricopeptide repeat (TPR)-like superfamily protein(AT1G15290)
buna_12836	AT1G15440	838115	periodic tryptophan protein 2(PWP2)
buna_09026	AT1G16210	838189	coiled-coil protein(AT1G16210)
buna_43245	AT1G16870	838258	mitochondrial 28S ribosomal protein S29-like protein(AT1G16870)
buna_20938	AT1G16890	838260	ubiquitin-conjugating enzyme 36(UBC36)
buna_48737	AT1G17920	838371	homeodomain GLABROUS 12(HDG12)
buna_43377	AT1G18470	838427	Transmembrane Fragile-X-F-associated protein(AT1G18470)
buna_25854	AT1G18580	838439	galacturonosyltransferase 11(GAUT11)
buna_34339	AT1G19715	838560	Mannose-binding lectin superfamily protein(AT1G19715)
buna_00821	AT1G21280	838724	Copia-like polyprotein/retrotransposon(AT1G21280)
buna_48089	AT1G22370	838844	UDP-glucosyl transferase 85A5(UGT85A5)
buna_26353	AT1G22600	838866	Late embryogenesis abundant protein (LEA) family protein(AT1G22600)
buna_09451	AT1G23030	838911	ARM repeat superfamily protein(AT1G23030)
buna_46638	AT1G23780	838989	F-box family protein(AT1G23780)
buna_18348	AT1G24090	839020	RNase H family protein(AT1G24090)
buna_01121	AT1G24260	839040	K-box region and MADS-box transcription factor family protein(SEP3)
buna_06278	AT1G24260	839040	K-box region and MADS-box transcription factor family protein(SEP3)
buna_12028	AT1G27470	839638	transducin family protein / WD-40 repeat family protein(AT1G27470)
buna_36247	AT1G27590	––	––
buna_23347	AT1G29940	839872	nuclear RNA polymerase A2(NRPA2)
buna_04399	AT1G29990	839878	prefoldin 6(PFD6)
buna_10155	AT1G30470	839926	SIT4 phosphatase-associated family protein(AT1G30470)
buna_03130	AT1G31280	840016	Argonaute family protein(AGO2)
buna_22785	AT1G31480	840038	shoot gravitropism 2 (SGR2)(SGR2)
buna_52409	AT1G32080	840100	membrane protein(LrgB)
buna_41151	AT1G34030	840300	Ribosomal protein S13/S18 family(AT1G34030)
buna_20411	AT1G34170	840316	AUXIN RESPONSE FACTOR 13(ARF13)
buna_57561	AT1G34420	840345	leucine-rich repeat transmembrane protein kinase family protein(AT1G34420)
buna_51971	AT1G34480	840350	Cysteine/Histidine-rich C1 domain family protein(AT1G34480)
buna_28736	AT1G36240	840530	Ribosomal protein L7Ae/L30e/S12e/Gadd45 family protein(AT1G36240)
buna_52838	AT1G36990	840609	C-jun-amino-terminal kinase-interacting protein(AT1G36990)
buna_10136	AT1G43800	840977	Plant stearoyl-acyl-carrier-protein desaturase family protein(FTM1)
buna_08614	AT1G43850	840981	SEUSS transcriptional co-regulator(SEU)
buna_02580	AT1G44608	841034	hypothetical protein(AT1G44608)
buna_03312	AT1G44910	841057	pre-mRNA-processing protein 40A(PRP40A)
buna_04734	AT1G48410	841262	Stabilizer of iron transporter SufD / Polynucleotidyl transferase(AGO1)
buna_18582	AT1G49470	841370	transmembrane epididymal protein (DUF716)(AT1G49470)
buna_03034	AT1G51650	841590	ATP synthase epsilon chain(AT1G51650)
buna_08270	AT1G51930	841621	RING/U-box superfamily protein(AT1G51930)
buna_00162	AT1G52190	841649	Major facilitator superfamily protein(AT1G52190)
buna_21101	AT1G52740	841707	histone H2A protein 9(HTA9)
buna_01762	AT1G53690	841806	DNA directed RNA polymerase, 7 kDa subunit(AT1G53690)
buna_30948	AT1G53730	841811	STRUBBELIG-receptor family 6(SRF6)
buna_18501	AT1G54200	841860	DNA mismatch repair Msh6-like protein(AT1G54200)
buna_31375	AT1G54710	841912	autophagy 18h-like protein(ATG18H)
buna_02117	AT1G55205	5007805	hypothetical protein(AT1G55205)
buna_39269	AT1G55270	841972	Galactose oxidase/kelch repeat superfamily protein(AT1G55270)
buna_04655	AT1G56120	842064	Leucine-rich repeat transmembrane protein kinase(AT1G56120)
buna_39140	AT1G56350	842089	Peptide chain release factor 2(AT1G56350)
buna_53380	AT1G56700	842126	Peptidase C15, pyroglutamyl peptidase I-like protein(AT1G56700)
buna_03324	AT1G57550	842130	Low temperature and salt responsive protein family(AT1G57550)
buna_33889	AT1G58340	842203	MATE efflux family protein(ZF14)
buna_15632	AT1G59453	842239	B-block-binding subunit of TFIIIC protein(AT1G59453)
buna_20254	AT1G60070	842301	Adaptor protein complex AP-1, gamma subunit(AT1G60070)
buna_06811	AT1G60380	842333	NAC (No Apical Meristem) domain transcriptional regulator superfamily protein(AT1G60380)
buna_06193	AT1G60940	842385	SNF1-related protein kinase 2.10(SNRK2.10)
buna_06073	AT1G61800	842477	glucose-6-phosphate/phosphate translocator 2(GPT2)
buna_51465	AT1G62400	842538	Protein kinase superfamily protein(HT1)
buna_55827	AT1G63490	842655	transcription factor jumonji (jmjC) domain-containing protein(AT1G63490)
buna_15058	AT1G64050	842709	hypothetical protein(AT1G64050)
buna_44573	AT1G64130	28717393	Polyketide cyclase/dehydrase and lipid transport superfamily protein(AT1G64130)
buna_25790	AT1G64570	842765	Homeodomain-like superfamily protein(DUO3)
buna_61653	AT1G65480	842859	PEBP (phosphatidylethanolamine-binding protein) family protein(FT)
buna_61653	AT1G65480	842859	PEBP (phosphatidylethanolamine-binding protein) family protein(FT)
buna_21931	AT1G65650	842876	Peptidase C12, ubiquitin carboxyl-terminal hydrolase 1(UCH2)
buna_49899	AT1G67140	843034	HEAT repeat-containing protein(SWEETIE)
buna_07388	AT1G67785	843104	hypothetical protein(AT1G67785)
buna_01711	AT1G68050	843133	flavin-binding, kelch repeat, f box 1(FKF1)
buna_01711	AT1G68050	843133	flavin-binding, kelch repeat, f box 1(FKF1)
buna_10012	AT1G68510	843180	LOB domain-containing protein 42(LBD42)
buna_31543	AT1G68570	843186	Major facilitator superfamily protein(AT1G68570)
buna_34249	AT1G68840	843216	related to ABI3/VP1 2(RAV2)
buna_34249	AT1G68840	843216	related to ABI3/VP1 2(RAV2)
buna_25608	AT1G69610	843297	zinc finger FYVE domain protein, putative (DUF1666)(AT1G69610)
buna_03094	AT1G70320	843368	ubiquitin-protein ligase 2(UPL2)
buna_11337	AT1G70600	843397	Ribosomal protein L18e/L15 superfamily protein(AT1G70600)
buna_09759	AT1G70670	843404	Caleosin-related family protein(CLO4)
buna_16314	AT1G70740	843411	Protein kinase superfamily protein(AT1G70740)
buna_01927	AT1G70940	843432	Auxin efflux carrier family protein(PIN3)
buna_07803	AT1G71696	843499	carboxypeptidase D(SOL1)
buna_02131	AT1G71950	843526	Proteinase inhibitor, propeptide(AT1G71950)
buna_19127	AT1G72030	843534	Acyl-CoA N-acyltransferases (NAT) superfamily protein(AT1G72030)
buna_03358	AT1G72170	843548	MICOS complex subunit, putative (DUF543)(AT1G72170)
buna_15963	AT1G72190	843551	D-isomer specific 2-hydroxyacid dehydrogenase family protein(AT1G72190)
buna_13688	AT1G72360	843568	Integrase-type DNA-binding superfamily protein(ERF73)
buna_02438	AT1G72430	843575	SAUR-like auxin-responsive protein family(AT1G72430)
buna_29613	AT1G72440	843576	CCAAT-binding factor(EDA25)
buna_59610	AT1G73177	843651	bonsai(BNS)
buna_48731	AT1G73360	843671	homeodomain GLABROUS 11(HDG11)
buna_33820	AT1G73500	843685	MAP kinase kinase 9(MKK9)
buna_48755	AT1G73550	843689	Bifunctional inhibitor/lipid-transfer protein/seed storage 2S albumin superfamily protein(AT1G73550)
buna_30429	AT1G74130	843753	Rhomboid-related intramembrane serine protease family protein(AT1G74130)
buna_05762	AT1G74340	843775	dolichol phosphate-mannose biosynthesis regulatory protein-like protein(DPMS2)
buna_45432	AT1G74720	843811	C2 calcium/lipid-binding plant phosphoribosyltransferase family protein(QKY)
buna_12501	AT1G74750	843814	Pentatricopeptide repeat (PPR) superfamily protein(AT1G74750)
buna_06872	AT1G74960	843835	fatty acid biosynthesis 1(FAB1)
buna_08381	AT1G75200	843857	flavodoxin family protein / radical SAM domain-containing protein(AT1G75200)
buna_32773	AT1G75820	843915	Leucine-rich receptor-like protein kinase family protein(CLV1)
buna_16904	AT1G76140	843946	Prolyl oligopeptidase family protein(AT1G76140)
buna_35446	AT1G76380	843970	DNA-binding bromodomain-containing protein(AT1G76380)
buna_48522	AT1G76780	844012	HSP20-like chaperones superfamily protein(AT1G76780)
buna_01509	AT1G77670	844103	Pyridoxal phosphate (PLP)-dependent transferases superfamily protein(AT1G77670)
buna_57361	AT1G77855	844121	BPS1-like protein(AT1G77855)
buna_55227	AT1G79430	844281	Homeodomain-like superfamily protein(APL)
buna_55227	AT1G79430	844281	Homeodomain-like superfamily protein(APL)
buna_30143	AT1G79500	844288	Aldolase-type TIM barrel family protein(AtkdsA1)
buna_54352	AT1G79730	844312	hydroxyproline-rich glycoprotein family protein(ELF7)
buna_54352	AT1G79730	844312	hydroxyproline-rich glycoprotein family protein(ELF7)
buna_60396	AT1G80210	844361	Mov34/MPN/PAD-1 family protein(BRCC36A)
buna_46949	AT1G80730	844412	zinc-finger protein 1(ZFP1)
buna_31012	AT2G01021	6241266	hypothetical protein(AT2G01021)
buna_58758	AT2G03500	814878	Homeodomain-like superfamily protein(AT2G03500)
buna_58758	AT2G03500	814878	Homeodomain-like superfamily protein(AT2G03500)
buna_46207	AT2G03880	814914	Pentatricopeptide repeat (PPR) superfamily protein(REME1)
buna_35408	AT2G04620	815004	zinc transporter-like protein(AT2G04620)
buna_58467	AT2G04880	815035	zinc-dependent activator protein-1(ZAP1)
buna_13792	AT2G07050	815275	cycloartenol synthase 1(CAS1)
buna_03323	AT2G10450	815504	14-3-3 family protein(AT2G10450)
buna_53954	AT2G15042	7922469	Leucine-rich repeat (LRR) family protein(AT2G15042)
buna_49738	AT2G15820	816078	endonuclease(OTP51)
buna_32065	AT2G15830	816079	hypothetical protein(AT2G15830)
buna_05503	AT2G15890	816085	maternal effect embryo arrest 14(MEE14)
buna_26316	AT2G16050	816102	Cysteine/Histidine-rich C1 domain family protein(AT2G16050)
buna_42572	AT2G17250	816230	CCAAT-binding factor(EMB2762)
buna_03741	AT2G17380	816245	associated protein 19(AP19)
buna_09691	AT2G18170	816330	MAP kinase 7(MPK7)
buna_08198	AT2G18328	5007884	RAD-like 4(RL4)
buna_27253	AT2G18465	816361	Chaperone DnaJ-domain superfamily protein(AT2G18465)
buna_36302	AT2G18760	816391	chromatin remodeling 8(CHR8)
buna_16608	AT2G18900	816406	Transducin/WD40 repeat-like superfamily protein(AT2G18900)
buna_30794	AT2G19390	816458	serine/arginine repetitive matrix protein(AT2G19390)
buna_10550	AT2G19750	816494	Ribosomal protein S30 family protein(AT2G19750)
buna_31387	AT2G19880	816507	Nucleotide-diphospho-sugar transferases superfamily protein(AT2G19880)
buna_31390	AT2G19880	816507	Nucleotide-diphospho-sugar transferases superfamily protein(AT2G19880)
buna_41210	AT2G20180	816538	phytochrome interacting factor 3-like 5(PIL5)
buna_36260	AT2G21470	816686	SUMO-activating enzyme 2(SAE2)
buna_04948	AT2G21870	816723	MALE GAMETOPHYTE DEFECTIVE 1(MGP1)
buna_12799	AT2G23200	816852	Protein kinase superfamily protein(AT2G23200)
buna_09627	AT2G23460	816878	extra-large G-protein 1(XLG1)
buna_15267	AT2G24040	816938	Low temperature and salt responsive protein family(AT2G24040)
buna_42348	AT2G24530	816989	transcriptional regulator of RNA polII, SAGA, subunit(AT2G24530)
buna_21963	AT2G25409	6241194	hypothetical protein(AT2G25409)
buna_39069	AT2G26260	817166	3beta-hydroxysteroid-dehydrogenase/decarboxylase isoform 2(3BETAHSD/D2)
buna_22853	AT2G26790	817220	Pentatricopeptide repeat (PPR) superfamily protein(AT2G26790)
buna_27790	AT2G26850	817226	F-box family protein(AT2G26850)
buna_54486	AT2G26890	817230	DNAJ heat shock N-terminal domain-containing protein(GRV2)
buna_02354	AT2G27210	817263	BRI1 suppressor 1 (BSU1)-like 3(BSL3)
buna_02203	AT2G27220	817264	BEL1-like homeodomain 5(BLH5)
buna_05178	AT2G28120	817358	Major facilitator superfamily protein(AT2G28120)
buna_04294	AT2G28840	817433	hypothetical protein(XBAT31)
buna_49184	AT2G29410	817490	metal tolerance protein B1(MTPB1)
buna_53537	AT2G30780	817629	Tetratricopeptide repeat (TPR)-like superfamily protein(AT2G30780)
buna_09522	AT2G30880	817638	Pleckstrin homology (PH) domain-containing protein(SWAP70)
buna_14909	AT2G31660	817722	ARM repeat superfamily protein(SAD2)
buna_12570	AT2G31750	817732	UDP-glucosyl transferase 74D1(UGT74D1)
buna_06159	AT2G32260	817786	phosphorylcholine cytidylyltransferase(CCT1)
buna_15682	AT2G32800	817841	protein kinase family protein(AP4.3A)
buna_58242	AT2G33830	817950	Dormancy/auxin associated family protein(AT2G33830)
buna_30136	AT2G34150	817976	SCAR family protein(AT2G34150)
buna_33767	AT2G34730	818038	myosin heavy chain-like protein(AT2G34730)
buna_03838	AT2G35200	818087	DUF740 family protein(AT2G35200)
buna_05194	AT2G37470	818324	Histone superfamily protein(AT2G37470)
buna_39415	AT2G38090	818387	Duplicated homeodomain-like superfamily protein(AT2G38090)
buna_11800	AT2G38300	818410	myb-like HTH transcriptional regulator family protein(AT2G38300)
buna_24624	AT2G39120	818498	Ubiquitin carboxyl-terminal hydrolase family protein(WTF9)
buna_43284	AT2G39260	818511	regulator of nonsense transcripts UPF2(AT2G39260)
buna_44236	AT2G39340	818519	SAC3/GANP/Nin1/mts3/eIF-3 p25 family(SAC3A)
buna_13096	AT2G39450	818530	Cation efflux family protein(MTP11)
buna_46087	AT2G39470	818532	PsbP-like protein 2(PnsL1)
buna_18591	AT2G39580	818543	zinc finger C3H1 domain protein(AT2G39580)
buna_28365	AT2G39650	818548	cruciferin (DUF506)(AT2G39650)
buna_29919	AT2G40240	818616	Tetratricopeptide repeat (TPR)-like superfamily protein(AT2G40240)
buna_39845	AT2G40280	818620	S-adenosyl-L-methionine-dependent methyltransferases superfamily protein(AT2G40280)
buna_30892	AT2G41090	818708	Calcium-binding EF-hand family protein(AT2G41090)
buna_48849	AT2G41640	818762	Glycosyltransferase family 61 protein(AT2G41640)
buna_53147	AT2G41700	818768	ATP-binding cassette A1(ABCA1)
buna_03855	AT2G41900	818790	CCCH-type zinc finger protein with ARM repeat domain-containing protein(OXS2)
buna_41501	AT2G42220	818822	Rhodanese/Cell cycle control phosphatase superfamily protein(AT2G42220)
buna_06749	AT2G42590	818859	general regulatory factor 9(GRF9)
buna_27776	AT2G42920	818893	Pentatricopeptide repeat (PPR-like) superfamily protein(AT2G42920)
buna_32533	AT2G44020	819007	Mitochondrial transcription termination factor family protein(AT2G44020)
buna_32417	AT2G44130	819019	Galactose oxidase/kelch repeat superfamily protein(AT2G44130)
buna_06535	AT2G44440	819051	Emsy N Terminus (ENT) domain-containing protein(EML4)
buna_26616	AT2G46370	819244	Auxin-responsive GH3 family protein(JAR1)
buna_58549	AT2G46580	819270	Pyridoxamine 5'-phosphate oxidase family protein(AT2G46580)
buna_07048	AT2G46700	819282	CDPK-related kinase 3(CRK3)
buna_49991	AT2G47040	819318	Plant invertase/pectin methylesterase inhibitor superfamily(VGD1)
buna_21978	AT2G47090	819322	zinc ion binding/nucleic acid binding protein(AT2G47090)
buna_17459	AT2G47990	819411	transducin family protein / WD-40 repeat family protein(SWA1)
buna_10610	AT3G01120	821292	Pyridoxal phosphate (PLP)-dependent transferases superfamily protein(MTO1)
buna_50055	AT3G02080	821120	Ribosomal protein S19e family protein(AT3G02080)
buna_54504	AT3G02160	821295	Bromodomain transcription factor(AT3G02160)
buna_10382	AT3G02250	821223	O-fucosyltransferase family protein(AT3G02250)
buna_36955	AT3G02280	820417	Flavodoxin family protein(AT3G02280)
buna_37274	AT3G02320	820451	N2,N2-dimethylguanosine tRNA methyltransferase(AT3G02320)
buna_16673	AT3G02370	821119	tRNA-splicing endonuclease subunit(AT3G02370)
buna_15605	AT3G02660	821282	Tyrosyl-tRNA synthetase, class Ib, bacterial/mitochondrial(EMB2768)
buna_59044	AT3G03450	821251	RGA-like 2(RGL2)
buna_59044	AT3G03450	821251	RGA-like 2(RGL2)
buna_11535	AT3G03776	821149	hydroxyproline-rich glycoprotein family protein(AT3G03776)
buna_43126	AT3G03900	821077	adenosine-5'-phosphosulfate (APS) kinase 3(APK3)
buna_25256	AT3G04650	819623	FAD/NAD(P)-binding oxidoreductase family protein(AT3G04650)
buna_52186	AT3G04740	819634	RNA polymerase II transcription mediator(SWP)
buna_07227	AT3G04920	819652	Ribosomal protein S24e family protein(AT3G04920)
buna_43930	AT3G05670	819734	RING/U-box protein(AT3G05670)
buna_00053	AT3G05890	819758	Low temperature and salt responsive protein family(RCI2B)
buna_14291	AT3G07540	819943	Actin-binding FH2 (formin homology 2) family protein(AT3G07540)
buna_09027	AT3G07890	819980	Ypt/Rab-GAP domain of gyp1p superfamily protein(AT3G07890)
buna_51577	AT3G07940	819985	Calcium-dependent ARF-type GTPase activating protein family(AT3G07940)
buna_28356	AT3G08600	820007	transmembrane protein, putative (DUF1191)(AT3G08600)
buna_07541	AT3G08610	820008	NADH dehydrogenase ubiquinone 1 alpha subcomplex subunit(AT3G08610)
buna_31997	AT3G08910	820040	DNAJ heat shock family protein(AT3G08910)
buna_13553	AT3G09040	820057	Pentatricopeptide repeat (PPR) superfamily protein(AT3G09040)
buna_41654	AT3G09450	820103	fusaric acid resistance family protein(AT3G09450)
buna_00042	AT3G09830	820141	Protein kinase superfamily protein(AT3G09830)
buna_04006	AT3G10040	820165	sequence-specific DNA binding transcription factor(AT3G10040)
buna_02983	AT3G10185	5007990	Gibberellin-regulated family protein(AT3G10185)
buna_42732	AT3G11730	820345	Ras-related small GTP-binding family protein(ATFP8)
buna_61465	AT3G11760	820349	structural maintenance of chromosomes flexible hinge domain protein(AT3G11760)
buna_08314	AT3G11930	820366	Adenine nucleotide alpha hydrolases-like superfamily protein(AT3G11930)
buna_24870	AT3G12920	820477	SBP (S-ribonuclease binding protein) family protein(BRG3)
buna_13374	AT3G13200	820510	Cwf15 / Cwc15 cell cycle control family protein(EMB2769)
buna_37334	AT3G13770	820586	Pentatricopeptide repeat (PPR) superfamily protein(AT3G13770)
buna_55724	AT3G13840	820596	GRAS family transcription factor(AT3G13840)
buna_22108	AT3G13910	820604	hypothetical protein (DUF3511)(AT3G13910)
buna_03755	AT3G14200	820637	Chaperone DnaJ-domain superfamily protein(AT3G14200)
buna_09585	AT3G14310	820651	pectin methylesterase 3(PME3)
buna_49236	AT3G14580	820684	Pentatricopeptide repeat (PPR) superfamily protein(AT3G14580)
buna_38267	AT3G14910	820720	Rab3 GTPase-activating protein non-catalytic subunit(AT3G14910)
buna_06632	AT3G15260	820757	Protein phosphatase 2C family protein(AT3G15260)
buna_00159	AT3G16180	820864	Major facilitator superfamily protein(AT3G16180)
buna_47962	AT3G16260	820872	tRNAse Z4(TRZ4)
buna_42097	AT3G16890	820944	pentatricopeptide (PPR) domain protein 40(PPR40)
buna_13981	AT3G17130	820970	Plant invertase/pectin methylesterase inhibitor superfamily protein(AT3G17130)
buna_27843	AT3G17240	820984	lipoamide dehydrogenase 2(mtLPD2)
buna_54342	AT3G18260	821354	Reticulon family protein(AT3G18260)
buna_58598	AT3G19270	821461	cytochrome P450, family 707, subfamily A, polypeptide 4(CYP707A4)
buna_58489	AT3G19360	821470	Zinc finger (CCCH-type) family protein(AT3G19360)
buna_18701	AT3G19370	821471	filament-like protein (DUF869)(AT3G19370)
buna_14743	AT3G19690	821506	CAP (Cysteine-rich secretory proteins, Antigen 5, and Pathogenesis-related 1 protein) superfamily protein(AT3G19690)
buna_04198	AT3G19760	821513	eukaryotic initiation factor 4A-III(EIF4A-III)
buna_04617	AT3G21190	821672	O-fucosyltransferase family protein(MSR1)
buna_56017	AT3G21310	821685	Core-2/I-branching beta-1,6-N-acetylglucosaminyltransferase family protein(AT3G21310)
buna_45536	AT3G22690	821840	LOW protein: PPR containing-like protein(AT3G22690)
buna_35128	AT3G23440	28719309	embryo sac development arrest 6(EDA6)
buna_34783	AT3G23540	821933	alpha/beta-Hydrolases superfamily protein(AT3G23540)
buna_52754	AT3G23600	821939	alpha/beta-Hydrolases superfamily protein(AT3G23600)
buna_30497	AT3G24535	822049	hypothetical protein(AT3G24535)
buna_02596	AT3G24690	822066	hypothetical protein(AT3G24690)
buna_11704	AT3G24780	822076	Uncharacterized conserved protein UCP015417, vWA(AT3G24780)
buna_52084	AT3G26510	822258	Octicosapeptide/Phox/Bem1p family protein(AT3G26510)
buna_61109	AT3G26520	822259	tonoplast intrinsic protein 2(TIP2)
buna_55032	AT3G27160	822335	Ribosomal protein S21 family protein(GHS1)
buna_06723	AT3G27460	822367	SGF29 tudor-like domain-containing protein(SGF29a)
buna_24417	AT3G27970	822421	Exonuclease family protein(AT3G27970)
buna_38712	AT3G29280	822585	hypothetical protein(AT3G29280)
buna_00191	AT3G30260	822726	AGAMOUS-like 79(AGL79)
buna_19872	AT3G32940	823058	RNA-binding KH domain-containing protein(AT3G32940)
buna_15366	AT3G44130	823534	F-box and associated interaction domains-containing protein(AT3G44130)
buna_19068	AT3G48060	823961	BAH and TFIIS domain-containing protein(AT3G48060)
buna_59737	AT3G50440	824208	methylesterase(MES10)
buna_56706	AT3G50810	824245	Uncharacterized protein family (UPF0497)(AT3G50810)
buna_27432	AT3G51460	824309	Phosphoinositide phosphatase family protein(RHD4)
buna_13202	AT3G51780	824341	BCL-2-associated athanogene 4(BAG4)
buna_42907	AT3G51895	824353	sulfate transporter 3;1(SULTR3;1)
buna_39034	AT3G52090	824372	DNA-directed RNA polymerase, RBP11-like protein(NRPB11)
buna_04345	AT3G52250	824390	Duplicated homeodomain-like superfamily protein(AT3G52250)
buna_29587	AT3G53090	824475	ubiquitin-protein ligase 7(UPL7)
buna_20180	AT3G53190	824485	Pectin lyase-like superfamily protein(AT3G53190)
buna_00653	AT3G53890	824556	Ribosomal protein S21e(AT3G53890)
buna_46150	AT3G54720	824637	Peptidase M28 family protein(AMP1)
buna_10188	AT3G54880	824653	zinc finger protein(AT3G54880)
buna_48224	AT3G55220	824688	Cleavage and polyadenylation specificity factor (CPSF) A subunit protein(SAP130b)
buna_31874	AT3G55930	824759	pre-mRNA-splicing factor(AT3G55930)
buna_12269	AT3G56200	824786	Transmembrane amino acid transporter family protein(AT3G56200)
buna_53012	AT3G56320	824799	PAP/OAS1 substrate-binding domain superfamily(AT3G56320)
buna_14477	AT3G56690	824836	Cam interacting protein 111(CIP111)
buna_58054	AT3G57610	824930	adenylosuccinate synthase(ADSS)
buna_52925	AT3G58050	824974	hypothetical protein(AT3G58050)
buna_41718	AT3G59920	825162	RAB GDP dissociation inhibitor 2(GDI2)
buna_21398	AT3G60245	825195	Zinc-binding ribosomal protein family protein(AT3G60245)
buna_39264	AT3G60740	825245	ARM repeat superfamily protein(TTN1)
buna_29414	AT3G60780	825249	hypothetical protein (DUF1442)(AT3G60780)
buna_37728	AT3G61010	825272	Ferritin/ribonucleotide reductase-like family protein(AT3G61010)
buna_36023	AT3G61060	825278	phloem protein 2-A13(PP2-A13)
buna_52696	AT3G61530	825326	Phosphoenolpyruvate carboxylase family protein(PANB2)
buna_04157	AT3G61600	825333	POZ/BTB containin G-protein 1(POB1)
buna_04157	AT3G61600	825333	POZ/BTB containin G-protein 1(POB1)
buna_30475	AT3G61690	825342	nucleotidyltransferase(AT3G61690)
buna_02446	AT3G61980	825371	serine protease inhibitor, Kazal-type family protein(AT3G61980)
buna_08382	AT3G62420	825415	basic region/leucine zipper motif 53(BZIP53)
buna_37198	AT3G62940	825469	Cysteine proteinases superfamily protein(AT3G62940)
buna_01304	AT4G00585	828026	transmembrane protein(AT4G00585)
buna_01725	AT4G01037	6240517	Ubiquitin carboxyl-terminal hydrolase family protein(WTF1)
buna_04526	AT4G01250	827896	WRKY family transcription factor(WRKY22)
buna_34333	AT4G01575	828124	serine protease inhibitor, Kazal-type family protein(AT4G01575)
buna_41116	AT4G01710	828087	ARP2/3 complex 16 kDa subunit (p16-Arc)(CRK)
buna_28004	AT4G02030	828155	Vps51/Vps67 family (components of vesicular transport) protein(AT4G02030)
buna_48128	AT4G03050	828104	2-oxoglutarate-dependent dioxygenase(AOP3)
buna_41411	AT4G03205	828029	Coproporphyrinogen III oxidase(hemf2)
buna_31664	AT4G06744	826147	Leucine-rich repeat (LRR) family protein(AT4G06744)
buna_04034	AT4G08470	826406	MAPK/ERK kinase kinase 3(MEKK3)
buna_02979	AT4G10270	826619	Wound-responsive family protein(AT4G10270)
buna_40022	AT4G12290	826838	Copper amine oxidase family protein(AT4G12290)
buna_27832	AT4G13220	826938	transmembrane protein(AT4G13220)
buna_47608	AT4G13350	826966	NSP (nuclear shuttle protein)-interacting GTPase(NIG)
buna_30357	AT4G14170	827057	Pentatricopeptide repeat (PPR) superfamily protein(AT4G14170)
buna_60575	AT4G14320	827074	Zinc-binding ribosomal protein family protein(AT4G14320)
buna_08113	AT4G14500	827097	Polyketide cyclase/dehydrase and lipid transport superfamily protein(AT4G14500)
buna_12527	AT4G14590	827107	embryo defective 2739(emb2739)
buna_08026	AT4G14723	3769880	EPIDERMAL PATTERNING FACTOR-like protein(CLL2)
buna_08876	AT4G15410	827210	serine/threonine protein phosphatase 2A 55 kDa regulatory subunit B prime gamma(PUX5)
buna_61586	AT4G15545	827228	PH-response transcription factor(AT4G15545)
buna_35383	AT4G15780	827258	vesicle-associated membrane protein 724(VAMP724)
buna_31025	AT4G16360	827331	SNF1-related protein kinase regulatory subunit beta-2(AT4G16360)
buna_19450	AT4G16444	827341	tail-anchored protein insertion receptor WRB-like protein(AT4G16444)
buna_50856	AT4G17616	6240541	Pentatricopeptide repeat (PPR) superfamily protein(AT4G17616)
buna_01573	AT4G17650	827485	Polyketide cyclase / dehydrase and lipid transport protein(AT4G17650)
buna_24381	AT4G17670	827487	senescence-associated family protein (DUF581)(AT4G17670)
buna_57821	AT4G18197	3770303	purine permease 7(PUP7)
buna_51480	AT4G18335	827560	hypothetical protein(AT4G18335)
buna_04614	AT4G18480	827580	P-loop containing nucleoside triphosphate hydrolases superfamily protein(CHLI1)
buna_05237	AT4G18890	827623	BES1/BZR1 homolog 3(BEH3)
buna_07569	AT4G18960	827631	K-box region and MADS-box transcription factor family protein(AG)
buna_07569	AT4G18960	827631	K-box region and MADS-box transcription factor family protein(AG)
buna_33048	AT4G19690	827713	iron-regulated transporter 1(IRT1)
buna_28454	AT4G20090	827754	Pentatricopeptide repeat (PPR) superfamily protein(EMB1025)
buna_01754	AT4G20150	827761	excitatory amino acid transporter(AT4G20150)
buna_34618	AT4G21030	827850	Dof-type zinc finger domain-containing protein(ATDOF4.2)
buna_34597	AT4G21800	828268	P-loop containing nucleoside triphosphate hydrolases superfamily protein(QQT2)
buna_00536	AT4G22140	828303	PHD finger family protein / bromo-adjacent homology (BAH) domain-containing protein(EBS)
buna_00536	AT4G22140	828303	PHD finger family protein / bromo-adjacent homology (BAH) domain-containing protein(EBS)
buna_07139	AT4G22380	828333	Ribosomal protein L7Ae/L30e/S12e/Gadd45 family protein(AT4G22380)
buna_15164	AT4G22580	828354	Exostosin family protein(AT4G22580)
buna_45440	AT4G22910	828390	FIZZY-related 2(FZR2)
buna_48936	AT4G23496	828449	SPIRAL1-like5(SP1L5)
buna_23166	AT4G24110	828511	NADP-specific glutamate dehydrogenase(AT4G24110)
buna_01370	AT4G24290	828532	MAC/Perforin domain-containing protein(AT4G24290)
buna_32898	AT4G24450	828547	phosphoglucan, water dikinase(PWD)
buna_49874	AT4G24970	828599	Histidine kinase-, DNA gyrase B-, and HSP90-like ATPase family protein(AT4G24970)
buna_22927	AT4G26500	828756	chloroplast sulfur E(CPSUFE)
buna_07607	AT4G26940	828801	Galactosyltransferase family protein(AT4G26940)
buna_19444	AT4G27670	828881	heat shock protein 21(HSP21)
buna_21231	AT4G28440	828961	Nucleic acid-binding, OB-fold-like protein(AT4G28440)
buna_10582	AT4G29250	829046	HXXXD-type acyl-transferase family protein(AT4G29250)
buna_48068	AT4G30360	829159	cyclic nucleotide-gated channel 17(CNGC17)
buna_40473	AT4G30720	829195	FAD/NAD(P)-binding oxidoreductase family protein(PDE327)
buna_25984	AT4G30825	829206	Tetratricopeptide repeat (TPR)-like superfamily protein(AT4G30825)
buna_60377	AT4G31790	829307	Tetrapyrrole (Corrin/Porphyrin) Methylase(AT4G31790)
buna_00181	AT4G31880	829318	transcriptional regulator(AT4G31880)
buna_39525	AT4G31920	829322	response regulator 10(RR10)
buna_07870	AT4G31985	829329	Ribosomal protein L39 family protein(AT4G31985)
buna_48918	AT4G32150	829347	vesicle-associated membrane protein 711(VAMP711)
buna_26837	AT4G32208	6241015	heat shock protein 70 (Hsp 70) family protein(AT4G32208)
buna_09294	AT4G32551	829390	transcriptional corepressor LEUNIG(LUG)
buna_59530	AT4G32680	829403	transmembrane protein(AT4G32680)
buna_08298	AT4G33090	829446	aminopeptidase M1(APM1)
buna_37114	AT4G33450	829482	myb domain protein 69(MYB69)
buna_19843	AT4G33495	829487	Ubiquitin carboxyl-terminal hydrolase family protein(RPD1)
buna_46460	AT4G33990	829546	Tetratricopeptide repeat (TPR)-like superfamily protein(EMB2758)
buna_34695	AT4G34350	829585	4-hydroxy-3-methylbut-2-enyl diphosphate reductase(HDR)
buna_04406	AT4G34480	829599	O-Glycosyl hydrolases family 17 protein(AT4G34480)
buna_16993	AT4G34680	829620	GATA transcription factor 3(GATA3)
buna_03357	AT4G34870	829639	rotamase cyclophilin 5(ROC5)
buna_53651	AT4G35050	829657	Transducin family protein / WD-40 repeat family protein(MSI3)
buna_16707	AT4G35520	829704	MUTL protein homolog 3(MLH3)
buna_29160	AT4G35540	829706	POLLEN-EXPRESSED TRANSCRIPTION FACTOR 2(AT4G35540)
buna_38221	AT4G36060	829762	basic helix-loop-helix (bHLH) DNA-binding superfamily protein(bHLH11)
buna_22659	AT4G36710	829824	GRAS family transcription factor(HAM4)
buna_53201	AT4G37440	829898	hypothetical protein(AT4G37440)
buna_31213	AT4G37510	829906	Ribonuclease III family protein(AT4G37510)
buna_03991	AT4G37920	829948	endoribonuclease E-like protein(AT4G37920)
buna_18849	AT4G37940	829950	AGAMOUS-like 21(AGL21)
buna_32748	AT4G37970	829953	cinnamyl alcohol dehydrogenase 6(CAD6)
buna_33387	AT4G38410	829998	Dehydrin family protein(AT4G38410)
buna_21879	AT4G38710	830027	glycine-rich protein(AT4G38710)
buna_03500	AT4G38790	830034	ER lumen protein retaining receptor family protein(AT4G38790)
buna_45765	AT5G02360	831773	DC1 domain-containing protein(AT5G02360)
buna_10447	AT5G02500	831020	heat shock cognate protein 70-1(HSC70-1)
buna_41293	AT5G03080	831801	Phosphatidic acid phosphatase (PAP2) family protein(LPPgamma)
buna_04771	AT5G05790	830464	Duplicated homeodomain-like superfamily protein(AT5G05790)
buna_45155	AT5G06210	830508	RNA binding (RRM/RBD/RNP motifs) family protein(AT5G06210)
buna_57357	AT5G06570	830545	alpha/beta-Hydrolases superfamily protein(AT5G06570)
buna_10048	AT5G06770	830566	KH domain-containing protein / zinc finger (CCCH type) family protein(AT5G06770)
buna_48432	AT5G06850	830576	C2 calcium/lipid-binding plant phosphoribosyltransferase family protein(FTIP1)
buna_48432	AT5G06850	830576	C2 calcium/lipid-binding plant phosphoribosyltransferase family protein(FTIP1)
buna_02868	AT5G07500	830642	Zinc finger C-x8-C-x5-C-x3-H type family protein(PEI1)
buna_10247	AT5G09210	830780	GC-rich sequence DNA-binding factor-like protein(AT5G09210)
buna_27353	AT5G09230	830782	sirtuin 2(SRT2)
buna_08845	AT5G09590	830818	mitochondrial HSO70 2(MTHSC70-2)
buna_42733	AT5G10720	830938	histidine kinase 5(HK5)
buna_46946	AT5G10970	830964	C2H2 and C2HC zinc fingers superfamily protein(AT5G10970)
buna_54912	AT5G11110	830979	sucrose phosphate synthase 2F(SPS2F)
buna_00168	AT5G11180	830988	glutamate receptor 2.6(GLR2.6)
buna_35936	AT5G11570	831029	Major facilitator superfamily protein(AT5G11570)
buna_19575	AT5G11640	831036	Thioredoxin superfamily protein(AT5G11640)
buna_15769	AT5G11790	831051	N-MYC downregulated-like 2(NDL2)
buna_54632	AT5G12100	831083	pentatricopeptide (PPR) repeat-containing protein(AT5G12100)
buna_23316	AT5G12400	831115	PHD-finger and DNA binding domain-containing protein(AT5G12400)
buna_29238	AT5G13630	831207	magnesium-chelatase subunit chlH, chloroplast, putative / Mg-protoporphyrin IX chelatase, putative (CHLH)(GUN5)
buna_37775	AT5G13700	831215	polyamine oxidase 1(PAO1)
buna_13796	AT5G13990	831247	exocyst subunit exo70 family protein C2(EXO70C2)
buna_00562	AT5G14105	831260	hypothetical protein(AT5G14105)
buna_06472	AT5G14170	831267	SWIB/MDM2 domain superfamily protein(CHC1)
buna_06472	AT5G14170	831267	SWIB/MDM2 domain superfamily protein(CHC1)
buna_01869	AT5G14610	831313	DEAD box RNA helicase family protein(AT5G14610)
buna_52734	AT5G15340	831386	Pentatricopeptide repeat (PPR) superfamily protein(AT5G15340)
buna_22169	AT5G15540	831407	PHD finger family protein(EMB2773)
buna_21541	AT5G16420	831503	Pentatricopeptide repeat (PPR-like) superfamily protein(AT5G16420)
buna_25840	AT5G17050	831568	UDP-glucosyl transferase 78D2(UGT78D2)
buna_17743	AT5G17410	831607	Spc97 / Spc98 family of spindle pole body (SBP) component(AT5G17410)
buna_32111	AT5G18240	831942	myb-related protein 1(MYR1)
buna_32111	AT5G18240	831942	myb-related protein 1(MYR1)
buna_38238	AT5G18270	831945	NAC domain containing protein 87(ANAC087)
buna_06153	AT5G19180	832038	E1 C-terminal related 1(ECR1)
buna_08997	AT5G19280	832048	kinase associated protein phosphatase(KAPP)
buna_13099	AT5G19930	832115	integral membrane protein (Protein of unknown function DUF92, transmembrane)(AT5G19930)
buna_09808	AT5G20090	832131	Uncharacterized protein family (UPF0041)(AT5G20090)
buna_10947	AT5G20240	832146	K-box region and MADS-box transcription factor family protein(PI)
buna_50706	AT5G20300	832152	Avirulence induced gene (AIG1) family protein(Toc90)
buna_34826	AT5G20660	832189	Zn-dependent exopeptidases superfamily protein(AT5G20660)
buna_12161	AT5G21105	832235	Plant L-ascorbate oxidase(AT5G21105)
buna_12949	AT5G21910	832251	transmembrane protein(AT5G21910)
buna_43890	AT5G22760	832339	PHD finger family protein(AT5G22760)
buna_51123	AT5G22794	6241095	hypothetical protein(AT5G22794)
buna_22429	AT5G23080	832372	SWAP (Suppressor-of-White-APricot)/surp domain-containing protein(TGH)
buna_16083	AT5G23630	832428	phosphate deficiency response 2(PDR2)
buna_23831	AT5G24320	832502	Transducin/WD40 repeat-like superfamily protein(AT5G24320)
buna_06658	AT5G25760	832645	peroxin4(PEX4)
buna_24855	AT5G26930	832751	GATA transcription factor 23(GATA23)
buna_26104	AT5G27240	832782	DNAJ heat shock N-terminal domain-containing protein(AT5G27240)
buna_34587	AT5G27280	832786	Zim17-type zinc finger protein(AT5G27280)
buna_00442	AT5G28740	832986	Tetratricopeptide repeat (TPR)-like superfamily protein(AT5G28740)
buna_02598	AT5G35110	28721214	hypothetical protein(AT5G35110)
buna_09432	AT5G36250	833622	Protein phosphatase 2C family protein(PP2C74)
buna_44734	AT5G37160	833689	P-loop nucleoside triphosphate hydrolase superfamily protein(AT5G37160)
buna_41364	AT5G38895	833881	RING/U-box superfamily protein(AT5G38895)
buna_56022	AT5G39710	833967	Tetratricopeptide repeat (TPR)-like superfamily protein(EMB2745)
buna_21955	AT5G39890	833986	2-aminoethanethiol dioxygenase, putative (DUF1637)(AT5G39890)
buna_01390	AT5G39920	833989	pre-mRNA cleavage complex II protein(AT5G39920)
buna_53951	AT5G40170	834015	receptor like protein 54(RLP54)
buna_46238	AT5G40520	834050	DNA double-strand break repair protein(AT5G40520)
buna_57894	AT5G41140	834116	Myosin heavy chain-related protein(AT5G41140)
buna_00117	AT5G41410	834143	POX (plant homeobox) family protein(BEL1)
buna_47780	AT5G41460	834147	transferring glycosyl group transferase (DUF604)(AT5G41460)
buna_38311	AT5G42300	834235	ubiquitin-like protein 5(UBL5)
buna_04502	AT5G42390	834245	Insulinase (Peptidase family M16) family protein(SPP)
buna_05858	AT5G42420	834248	Nucleotide-sugar transporter family protein(AT5G42420)
buna_08163	AT5G42620	834269	metalloendopeptidase / zinc ion binding protein(AT5G42620)
buna_08400	AT5G42850	834296	Thioredoxin superfamily protein(AT5G42850)
buna_06314	AT5G45680	834607	FK506-binding protein 13(FKBP13)
buna_07307	AT5G46030	834644	transcription elongation factor-like protein(AT5G46030)
buna_31026	AT5G46750	834718	ARF-GAP domain 9(AGD9)
buna_45685	AT5G47070	834753	Protein kinase superfamily protein(AT5G47070)
buna_09775	AT5G47590	834809	Heat shock protein HSP20/alpha crystallin family(AT5G47590)
buna_26882	AT5G47780	834829	galacturonosyltransferase 4(GAUT4)
buna_16718	AT5G47820	834833	P-loop containing nucleoside triphosphate hydrolases superfamily protein(FRA1)
buna_18763	AT5G47940	834845	40S ribosomal protein S27(AT5G47940)
buna_32665	AT5G48580	834915	FK506- and rapamycin-binding protein 15 kD-2(FKBP15-2)
buna_41470	AT5G48610	834918	myb-like protein X(AT5G48610)
buna_27699	AT5G48660	834924	B-cell receptor-associated protein 31-like protein(AT5G48660)
buna_30074	AT5G48850	834943	Tetratricopeptide repeat (TPR)-like superfamily protein(ATSDI1)
buna_04883	AT5G48870	834945	Small nuclear ribonucleoprotein family protein(SAD1)
buna_55684	AT5G49120	834971	DUF581 family protein, putative (DUF581)(AT5G49120)
buna_56898	AT5G49320	834992	transmembrane protein, putative (DUF1218)(AT5G49320)
buna_07397	AT5G49540	835015	Rab5-interacting family protein(AT5G49540)
buna_38523	AT5G49660	835028	Leucine-rich repeat transmembrane protein kinase family protein(XIP1)
buna_10617	AT5G52840	835361	NADH-ubiquinone oxidoreductase-like protein(AT5G52840)
buna_21696	AT5G53210	835402	basic helix-loop-helix (bHLH) DNA-binding superfamily protein(SPCH)
buna_43423	AT5G53480	835429	ARM repeat superfamily protein(AT5G53480)
buna_04405	AT5G53600	835442	Carbohydrate-binding X8 domain superfamily protein(AT5G53600)
buna_10526	AT5G53650	835446	ABC transporter A family protein(AT5G53650)
buna_54635	AT5G54090	835495	DNA mismatch repair protein MutS, type 2(AT5G54090)
buna_05349	AT5G54855	835576	Pollen Ole e 1 allergen and extensin family protein(AT5G54855)
buna_11790	AT5G54880	835579	DTW domain-containing protein(AT5G54880)
buna_35289	AT5G55040	835595	DNA-binding bromodomain-containing protein(AT5G55040)
buna_38014	AT5G55100	835601	SWAP (Suppressor-of-White-APricot)/surp domain-containing protein(AT5G55100)
buna_02830	AT5G55140	835607	ribosomal protein L30 family protein(AT5G55140)
buna_42667	AT5G55160	835609	small ubiquitin-like modifier 2(SUMO2)
buna_04986	AT5G55600	835654	Agenet and bromo-adjacent homology (BAH) domain-containing protein(AT5G55600)
buna_24622	AT5G55850	835679	RPM1-interacting protein 4 (RIN4) family protein(NOI)
buna_12252	AT5G55860	835681	weak chloroplast movement under blue light protein (DUF827)(AT5G55860)
buna_35400	AT5G56240	835723	hapless protein(AT5G56240)
buna_10397	AT5G57180	835824	chloroplast import apparatus 2(CIA2)
buna_03693	AT5G57580	835862	Calmodulin-binding protein(AT5G57580)
buna_49831	AT5G57710	835878	Double Clp-N motif-containing P-loop nucleoside triphosphate hydrolases superfamily protein(AT5G57710)
buna_00651	AT5G58030	835915	Transport protein particle (TRAPP) component(AT5G58030)
buna_39519	AT5G58080	835920	response regulator 18(RR18)
buna_38331	AT5G58600	835974	Pmr5/Cas1p GDSL/SGNH-like acyl-esterase family protein (DUF828)(PMR5)
buna_02747	AT5G59890	836111	actin depolymerizing factor 4(ADF4)
buna_29847	AT5G60910	836212	AGAMOUS-like 8(AGL8)
buna_29847	AT5G60910	836212	AGAMOUS-like 8(AGL8)
buna_43501	AT5G61400	836261	Pentatricopeptide repeat (PPR) superfamily protein(AT5G61400)
buna_40556	AT5G61510	836272	GroES-like zinc-binding alcohol dehydrogenase family protein(AT5G61510)
buna_25681	AT5G62050	836325	inner membrane OXA1-like protein(OXA1)
buna_00761	AT5G62680	836389	Major facilitator superfamily protein(GTR2)
buna_61442	AT5G62990	836419	Ubiquitin carboxyl-terminal hydrolase family protein(emb1692)
buna_07435	AT5G63460	836465	SAP domain-containing protein(AT5G63460)
buna_13547	AT5G63460	836465	SAP domain-containing protein(AT5G63460)
buna_11217	AT5G63670	836487	SPT4 homolog 2(SPT42)
buna_53568	AT5G63830	836503	HIT-type Zinc finger family protein(AT5G63830)
buna_28057	AT5G64140	836535	ribosomal protein S28(RPS28)
buna_02032	AT5G64270	836548	splicing factor(AT5G64270)
buna_05996	AT5G64350	836556	FK506-binding protein 12(FKBP12)
buna_03263	AT5G64620	836583	cell wall / vacuolar inhibitor of fructosidase 2(C/VIF2)
buna_36335	AT5G64680	836589	mediator-associated protein(AT5G64680)
buna_57617	AT5G64920	836616	COP1-interacting protein 8(CIP8)
buna_30540	AT5G65180	836642	ENTH/VHS family protein(AT5G65180)
buna_03352	AT5G65670	836693	indole-3-acetic acid inducible 9(IAA9)
buna_25394	AT5G65780	836707	branched-chain amino acid aminotransferase 5 / branched-chain amino acid transaminase 5 (BCAT5)(ATBCAT-5)
buna_09745	AT5G65840	836713	Thioredoxin superfamily protein(AT5G65840)
buna_23749	AT5G66050	836735	Wound-responsive family protein(AT5G66050)
buna_21405	AT5G66770	836810	GRAS family transcription factor(AT5G66770)
buna_01612	AT5G66830	836817	F-box protein (DUF295)(AT5G66830)
buna_49865	AT5G67411	3771574	GRAS family transcription factor(AT5G67411)
buna_04281	ATCG00070	––	––
buna_02792	ATCG00220	––	––
buna_12456	ATCG00490	––	––
buna_50355	ATCG00770	––	––
buna_55890	ATMG01060	––	––
