# Supplementary material for: Field transcriptome revealed a novel relationship between nitrate transport and flowering in Japanese beech
Source: Sci Rep. 2019 Mar 13;9:4325. doi: 10.1038/s41598-019-39608-1 (PMC6416253; doi:10.1038/s41598-019-39608-1)
Supplement: Supplementary file 3 — Supplementary Dataset 2 [file 41598_2019_39608_MOESM3_ESM.xlsx]

## Sheet: Sheet1
Supplementary Table S2	List of probes annotated to flowering-time genes in FLOR-ID (http://www.phytosystems.ulg.ac.be/florid/).
	In addition to FLOR-ID database, we included AGAMOUS because of its imporatnce for floral organ development.
probeID_F. crenata	Gene ID of TAIR_A thaliana	Gene symbol_A.thaliana	Gene name_A.thaliana
buna_39629	AT2G13540	ABH1, CBP80	ABA HYPERSENSITIVE 1 , CAP-BINDING PROTEIN 80
buna_09596	AT1G19330	AFR2	SAP30 FUNCTION-RELATED 2
buna_07569	AT4G18960	AG	AGAMOUS
buna_56039	AT5G13790	AGL15	AGAMOUS-LIKE 15
buna_55265	AT4G22950	AGL19	AGAMOUS-LIKE 19
buna_07252	AT3G01090	AKIN10, SNRK1.1	ARABIDOPSIS SNF1 KINASE HOMOLOG 10 , SNF1-RELATED PROTEIN KINASE 1.1
buna_02260	AT1G69120	AP1	APETALA1
buna_55227	AT1G79430	APL, WDY, FE	ALTERED PHLOEM DEVELOPMENT, WOODY, FE
buna_43099	AT3G23060	AtBMI1C	BMI1C
buna_55547	AT3G44110	ATJ3	DNAJ HOMOLOG 3
buna_12661	AT4G03090	AtNDX	NODULIN HOMEOBOX
buna_33718	AT1G04870	ATPRMT10	ARABIDOPSIS THALIANA PROTEIN ARGININE METHYLTRANSFERASE 10
buna_08583	AT1G05830	ATX2	TRITHORAX-LIKE PROTEIN 2
buna_09278	AT5G42400	ATXR7, SDG25	ARABIDOPSIS TRITHORAX-RELATED 7 , SET DOMAIN PROTEIN 25
buna_06472	AT5G14170	BAF60, CHC1	BAF60, CHC1
buna_39234	AT4G38960	BBX19	B-BOX DOMAIN PROTEIN 19
buna_39621	AT5G62040	BFT	BROTHER OF FT
buna_10651	AT3G18550	BRC1, TCP18	BRANCHED 1 , TCP DOMAIN PROTEIN 18
buna_48067	AT2G46020	BRM, CHR2	BRAHMA, CHROMATIN REMODELING 2
buna_05130	AT4G23100	CAD2, RML1, GSH1	CADMIUM SENSITIVE 2 , ROOT MERISTEMLESS 1 , GLUTAMATE-CYSTEINE LIGASE
buna_31508	AT5G44200	CBP20	CAP-BINDING PROTEIN 20
buna_01129	AT5G39660	CDF2	CYCLING DOF FACTOR 2
buna_58818	AT3G47500	CDF3	CYCLING DOF FACTOR 3
buna_24637	AT4G34530	CIB1	CRYPTOCHROME-INTERACTING BASIC-HELIX-LOOP-HELIX 1
buna_31262	AT1G10120	CIB4	CRYPTOCHROME-INTERACTING BASIC-HELIX-LOOP-HELIX 4
buna_02908	AT3G60250	CKB3	CASEIN KINASE II BETA SUBUNIT 3
buna_52235	AT2G44680	CKB4	CASEIN KINASE II BETA SUBUNIT 4
buna_40378	AT2G23380	CLF, SDG1	CURLY LEAF , SETDOMAIN GROUP 1
buna_37618	AT5G57660	COL5	CONSTANS-LIKE 5
buna_07944	AT2G32950	COP1	CONSTITUTIVE PHOTOMORPHOGENIC 1
buna_05725	AT2G17290	CPK6	CALCIUM DEPENDENT PROTEIN KINASE 6
buna_10422	AT4G08920	CRY1	CRYPTOCHROME 1
buna_02929	AT1G04400	CRY2	CRYPTOCHROME 2
buna_45457	AT1G71800	CSTF64	CLEAVAGE STIMULATING FACTOR 64
buna_47115	AT1G17760	CSTF77	CLEAVAGE STIMULATING FACTOR 77
buna_19818	AT1G01040	DCL1	DICER-LIKE 1
buna_45697	AT3G43920	DCL3	DICER-LIKE 3
buna_59007	AT4G10180	DET1, FUS2	DE-ETIOLATED 1 , FUSCA 2
buna_00536	AT4G22140	EBS	EARLY BOLTING IN SHORT DAYS
buna_58758	AT2G03500	EFM	EARLY FLOWERING MYB FLOWERING
buna_54099	AT1G77300	EFS, SDG8	EARLY FLOWERING IN SHORT DAYS , SET DOMAIN GROUP 8
buna_10698	AT2G40080	ELF4	EARLY FLOWERING 4
buna_25359	AT5G04240	ELF6	EARLY FLOWERING 6
buna_54352	AT1G79730	ELF7	EARLY FLOWERING 7
buna_35695	AT2G06210	ELF8, VIP6	EARLY FLOWERING 8, VERNALIZATION INDEPENDENCE 6
buna_44053	AT5G11530	EMF1	EMBRYONIC FLOWER 1
buna_53285	AT5G51230	EMF2, CYR1	EMBRYONIC FLOWER 2, CYTOKININ RESISTANT 1
buna_60753	AT4G15880	ESD4	EARLY IN SHORT DAYS 4
buna_53198	AT2G39810	ESD6, HOS1	EARLY IN SHORT DAYS 6, HIGH EXPRESSION OF OSMOTICALLY RESPONSIVE GENES 1
buna_22153	AT1G08260	ESD7, TIL1, ABO4	EARLY IN SHORT DAYS 7 , TILTED 1 , ABA OVERLY SENSITIVE 4
buna_09696	AT1G35460	FBH1	FLOWERING BHLH 1
buna_03205	AT1G51140	FBH3, AKS1, BHLH122	FLOWERING BHLH 3 , ABA-RESPONSIVE KINASE SUBSTRATE 1 , BASIC HELIX-LOOP-HELIX 122
buna_22390	AT4G16280	FCA	FCA
buna_34398	AT4G35900	FD	FD
buna_34052	AT2G33835	FES1	FRIGIDA-ESSENTIAL 1
buna_45026	AT3G20740	FIE1, FIS3	FERTILIZATION-INDEPENDENT ENDOSPERM 1 , FERTILIZATION INDEPENDENT SEED 3
buna_41203	AT2G21070	FIO1	FIONA 1
buna_01711	AT1G68050	FKF1, ADO3	FLAVIN-BINDING, KELCH REPEAT, F BOX 1 , ADAGIO 3
buna_58089	AT3G10390	FLD, RSI1	FLOWERING LOCUS D , REDUCED SYSTEMIC IMMUNITY 1
buna_06434	AT3G04610	FLK	FLOWERING LOCUS KH DOMAIN
buna_23735	AT2G30120	FLX	FLC EXPRESSOR
buna_34209	AT4G00650	FRI	FRIGIDA
buna_61653	AT1G65480	FT	FLOWERING LOCUS T
buna_48432	AT5G06850	FTIP1	FT-INTERACTING PROTEIN 1
buna_29847	AT5G60910	FUL, AGL8	FRUITFULL, AGAMOUS-LIKE 8
buna_04471	AT2G19520	FVE, MSI4	FVE , MULTICOPY SUPPRESSOR OF IRA1 4
buna_42246	AT4G02780	GA1	GA REQUIRING 1
buna_36306	AT5G07200	GA20OX3	GIBBERELLIN 20-OXIDASE 3
buna_56325	AT1G78440	GA2ox1	GIBBERELLIN 2-OXIDASE 1
buna_25653	AT1G30040	GA2ox2	GIBBERELLIN 2-OXIDASE 2
buna_51606	AT1G47990	GA2ox4	GIBBERELLIN 2-OXIDASE 4
buna_53334	AT1G02400	GA2ox4	GIBBERELLIN 2-OXIDASE 4
buna_27636	AT1G80340	GA3OX2	GIBBERELLIN 3-OXIDASE 2
buna_04894	AT1G14920	GAI, RGA2	GIBBERELLIC ACID INSENSITIVE, RESTORATION ON GROWTH ON AMMONIA 2
buna_08767	AT1G22770	GI	GIGANTEA
buna_36206	AT5G63960	GIS5, EMB2780	GIGANTEA SUPPRESSOR 5, EMBRYO DEFECTIVE 2780
buna_29364	AT2G20570	GLK1, GPRI1	GOLDEN2-LIKE 1, GBFS PRO-RICH REGION-INTERACTING FACTOR 1
buna_09444	AT5G64610	HAM1	HISTONE ACETYLTRANSFERASE OF THE MYST FAMILY 1
buna_23802	AT5G63110	HDA6, RTS1	HISTONE DEACETYLASE 6, RNA-MEDIATED TRANSCRIPTIONAL SILENCING 1
buna_23530	AT3G44680	HDA9	HISTONE DEACETYLASE 9
buna_02749	AT3G54560	HTA11	HISTONE H2A 11
buna_21101	AT1G52740	HTA9	HISTONE H2A 9
buna_25009	AT2G44950	HUB1	HISTONE MONO-UBIQUITINATION 1
buna_04639	AT1G55250	HUB2	HISTONE MONO-UBIQUITINATION 2
buna_58957	AT3G63070	HULK3	HUA2 LIKE 3
buna_40527	AT3G26744	ICE1, SCRM	INDUCER OF CBF EXPRESSION 1 , SCREAM
buna_03006	AT5G44160	IDD8, NUC	INDETERMINATE DOMAIN 8, NUTCRACKER
buna_53909	AT3G57300	INO80	INOSITOL REQUIRING 80
buna_49705	AT4G02560	LD	LUMINIDEPENDENS
buna_49379	AT1G62830	LDL1	LSD1-LIKE 1
buna_14024	AT3G13682	LDL2	LSD1-LIKE 2
buna_61655	AT5G61850	LFY	LEAFY
buna_04667	AT1G01060	LHY	LATE ELONGATED HYPOCOTYL
buna_33801	AT5G64170	LNK1	NIGHT LIGHT-INDUCIBLE AND CLOCK-REGULATED 1
buna_04157	AT3G61600	LRB2, POB1	LIGHT-RESPONSE BTB 2, POZ/BTB CONTAININ G-PROTEIN 1
buna_42215	AT1G12910	LWD1, ATAN11	LIGHT-REGULATED WD 1, ANTHOCYANIN11
buna_41263	AT5G65050	MAF2, AGL31	MADS AFFECTING FLOWERING 2 , AGAMOUS-LIKE 31
buna_38913	AT5G65060	MAF3, AGL70	MADS AFFECTING FLOWERING 3 , AGAMOUS-LIKE 70
buna_21834	AT3G01460	MBD9	METHYL-CPG-BINDING DOMAIN 9
buna_59933	AT4G00450	MED12, CCT, CRP	MEDIATOR 12, CENTER CITY, CRYPTIC PRECOCIOUS
buna_14588	AT1G55325	MED13, GCT, MAB2	MEDIATOR 13, GRAND CENTRAL, MACCHI-BOU 2
buna_58418	AT4G04920	MED16, SFR6	MEDIATOR 16, SENSITIVE TO FREEZING 6
buna_15134	AT4G24680	MOS1	MODIFIER OF SNC1
buna_19817	AT4G37280	MRG1	MORF RELATED GENE1
buna_07814	AT5G58230	MSI1	MULTICOPY SUPRESSOR OF IRA1
buna_32111	AT5G18240	MYR1	MYB-RELATED PROTEIN 1
buna_22635	AT2G34720	NF-YA4	NUCLEAR FACTOR Y SUBUNIT A4
buna_00124	AT5G47640	NF-YB2, HAP3B	NUCLEAR FACTOR Y, SUBUNIT B2 , HEME ACTIVATOR PROTEIN (YEAST) HOMOLOG 3B
buna_11835	AT4G14540	NF-YB3, HAP3C	NUCLEAR FACTOR Y, SUBUNIT B3, HEME ACTIVATOR PROTEIN (YEAST) HOMOLOG 3C
buna_12208	AT1G08970	NF-YC9, HAP5C	NUCLEAR FACTOR Y, SUBUNIT C9 , HEME ACTIVATOR PROTEIN (YEAST) HOMOLOG 5C
buna_60448	AT4G24620	PGI1, PGI	PHOSPHOGLUCOSE ISOMERASE 1
buna_27116	AT1G72390	PHL	PHYTOCHROME-DEPENDENT LATE-FLOWERING
buna_11919	AT3G22590	PHP, CDC73	PLANT HOMOLOGOUS TO PARAFIBROMIN , CDC73
buna_59266	AT1G09570	PHYA	PHYTOCHROME A
buna_18189	AT2G18790	PHYB	PHYTOCHROME B
buna_14089	AT5G35840	PHYC	PHYTOCHROME C
buna_35323	AT3G12810	PIE1	PHOTOPERIOD-INDEPENDENT EARLY FLOWERING 1
buna_38976	AT1G80070	PRP8, SUS2, EMB33	PRE-MRNA PROCESSING 8, ABNORMAL SUSPENSOR 2, EMBRYO DEFECTIVE 33
buna_03485	AT5G60100	PRR3	PSEUDO-RESPONSE REGULATOR 3
buna_03161	AT5G24470	PRR5	PSEUDO-RESPONSE REGULATOR 5
buna_04490	AT3G46510	PUB13	PLANT U-BOX 13
buna_45651	AT3G48430	REF6, JMJ12	RELATIVE OF EARLY FLOWERING 6 , JUMONJI DOMAIN-CONTAINING PROTEIN 12
buna_05027	AT2G47700	RFI2	RED AND FAR-RED INSENSITIVE 2
buna_59044	AT3G03450	RGL2	RGA-LIKE PROTEIN 2
buna_16357	AT5G35910	RRP6L2	AtRRP6L2
buna_60210	AT5G23730	RUP2, EFO2	REPRESSOR OF UV-B PHOTOMORPHOGENESIS 2, EARLY FLOWERING BY OVEREXPRESSION 2
buna_59188	AT5G37055	SEF, SWC6	SERRATED LEAVES AND EARLY FLOWERING, ATSWC6
buna_38199	AT4G39100	SHL1, SHL	SHORT LIFE1 , SHORT LIFE
buna_16127	AT3G54990	SMZ	SCHLAFMUTZE
buna_56040	AT2G45660	SOC1, AGL20	SUPPRESSOR OF OVEREXPRESSION OF CO 1 , AGAMOUS-LIKE 20
buna_17701	AT2G46340	SPA1	SPA1-RELATED 1
buna_10598	AT2G33810	SPL3	SQUAMOSA PROMOTER BINDING PROTEIN-LIKE 3
buna_17143	AT5G59560	SRR1	SENSITIVITY TO RED LIGHT REDUCED 1
buna_00464	AT3G28730	SSRP1, NFD, HMG	STRUCTURE SPECIFIC RECOGNITION PROTEIN 1, HIGH MOBILITY GROUP, NUCLEOSOME/CHROMATIN ASSEMBLY FACTOR D
buna_42984	AT1G06040	STO	SALT TOLERANCE
buna_28548	AT3G43190	SUS4	SUCROSE SYNTHASE 4
buna_40057	AT2G23740	SUVR5	SU(VAR)3-9-RELATED PROTEIN 5
buna_01344	AT2G22540	SVP	SHORT VEGETATIVE PHASE
buna_34249	AT1G68840	TEM2, RAV2	TEMPRANILLO 2 , RELATED TO ABI3/VP1 2
buna_03839	AT5G17690	TFL2, LHP1	TERMINAL FLOWER 2, LIKE HETEROCHROMATIN PROTEIN 1
buna_47581, buna_47584	AT3G22380	TIC	TIME FOR COFFEE
buna_25247	AT5G61380	TOC1	TIMING OF CAB EXPRESSION 1
buna_16123	AT5G60120	TOE2	TARGET OF EARLY ACTIVATION TAGGED 2
buna_31499	AT5G67180	TOE3	TARGET OF EARLY ACTIVATION TAGGED 3
buna_00721	AT1G14400	UBC1	UBIQUITIN CARRIER PROTEIN 1
buna_37284	AT3G49600	UBP26	UBIQUITIN-SPECIFIC PROTEASE 26
buna_07322	AT3G24440	VIL1, VRN5	VIN3-LIKE 1, VERNALIZATION 5
buna_29400	AT5G39550	VIM3, ORTH1	VARIANT IN METHYLATION 3, ORTHRUS 1
buna_04853	AT4G29830	VIP3, SKI8	VERNALIZATION INDEPENDENCE 3 , ARABIDOPSIS THALIANA HOMOLOG OF YEAST SKI8
buna_04854	AT5G61150	VIP4	VERNALIZATION INDEPENDENCE 4
buna_09016	AT1G61040	VIP5	VERNALIZATION INDEPENDENCE 5
buna_01357	AT1G28520	VOZ1	VASCULAR PLANT ONE ZINC FINGER PROTEIN 1
buna_06399	AT5G57360	ZTL	ZEITLUPE
