# Supplementary material for: Field transcriptome revealed a novel relationship between nitrate transport and flowering in Japanese beech
Source: Sci Rep. 2019 Mar 13;9:4325. doi: 10.1038/s41598-019-39608-1 (PMC6416253; doi:10.1038/s41598-019-39608-1)
Supplement: Supplementary file 4 — Supplementary Dataset 3 [file 41598_2019_39608_MOESM4_ESM.xlsx]

## Sheet: Table.S3
Supplementary Table S3	List of probes annotated to NRT1/PTR FAMILY (NPF) and nitrate transporter 2 family (NRT2) in A.thaliana.
ProbeID_F. crenata	Gene ID of TAIR_A thaliana	Gene symbol_A.thaliana
buna_00162	AT1G52190	NPF1.2
buna_35936	AT5G11570	NPF1.3
buna_00761	AT5G62680	NPF2.11
buna_30450	AT1G69870	NPF2.13
buna_28879	AT3G45680	NPF2.3
buna_00757	AT1G18880	NPF2.9
buna_31543	AT1G68570	NPF3.1
buna_50498	AT3G25280	NPF4.2
buna_52048	AT1G59740	NPF4.3
buna_34929	AT1G33440	NPF4.4
buna_50512	AT1G27040	NPF4.5
buna_50501	AT5G62730	NPF4.7
buna_32735	AT2G40460	NPF5.1
buna_52383	AT2G38100	NPF5.5
buna_61438	AT2G40460	NPF5.6
buna_05989	AT5G13400	NPF6.1
buna_58181	AT3G21670	NPF6.4
buna_23888	AT5G19640	NPF7.1
buna_22011	AT1G32450	NPF7.3
buna_08751	AT2G02040	NPF8.3
buna_08748	AT1G62200	NPF8.5
buna_33434	AT5G60770	NRT2.4
buna_38133	AT1G12940	NRT2.5
