# Supplementary material for: Field transcriptome revealed a novel relationship between nitrate transport and flowering in Japanese beech
Source: Sci Rep. 2019 Mar 13;9:4325. doi: 10.1038/s41598-019-39608-1 (PMC6416253; doi:10.1038/s41598-019-39608-1)
Supplement: Supplementary file 5 — Supplementary Dataset 4 [file 41598_2019_39608_MOESM5_ESM.xlsx]

## Sheet: Sheet1
Supplementary Table S4	Result of CCM for the flowering-time and nitrate transporter genes.
	The significance of the CCM was judged using two criteria : (1) Meanρmax > 95% ρmin. and (2) Meanρmax - 95% ρsurr > 0.02.
	The value in colum X and row Y indicates the result of cross-mapping from Y to X (causal relationship from X to Y).
Meanρmax:	mean ofρmax
	FT	FTIP1	FE	NPF1.3	NPF1.2	NPF3.1	NPF2.11
FT	––	0.860081	0.853056	0.864141	0.859406	0.834663	0.806296
FTIP1	0.184909	––	0.950646	0.906357	0.884682	0.94596	0.790109
FE	0.580538	0.973426	––	0.916762	0.913237	0.965852	0.904026
NPF1.3	0.381652	0.964051	0.959313	––	0.918735	0.95636	0.831763
NPF1.2	0.383374	0.965536	0.958493	0.929015	––	0.957687	0.839962
NPF3.1	0.486888	0.96897	0.965306	0.920653	0.908193	––	0.864064
NPF2.11	0.498741	0.956149	0.95593	0.92772	0.920328	0.9275	––
	bold indicates significant causal relationship
95% ρmin:	95% upper confidence limit ofρmin
	FT	FTIP1	FE	NPF1.3	NPF1.2	NPF3.1	NPF2.11
FT	––	0.558094	0.569947	0.621082	0.645025	0.518335	0.669324
FTIP1	0.46033	––	0.836441	0.812695	0.81015	0.826445	0.773708
FE	0.6424	0.88454	––	0.861944	0.854115	0.87674	0.857161
NPF1.3	0.452322	0.866887	0.885363	––	0.826328	0.867264	0.758934
NPF1.2	0.475991	0.857581	0.881011	0.829012	––	0.863473	0.760472
NPF3.1	0.582576	0.863618	0.878699	0.835019	0.826772	––	0.823555
NPF2.11	0.524776	0.81804	0.833016	0.811273	0.807592	0.816491	––
95% ρsurr:	95% upper confidence limit ofρsurr
	FT	FTIP1	FE	NPF1.3	NPF1.2	NPF3.1	NPF2.11
FT	––	0.821326	0.81314	0.827018	0.825155	0.811724	0.766587
FTIP1	0.452148	––	0.928134	0.960857	0.959117	0.951407	0.89908
FE	0.529272	0.95789	––	0.968425	0.967433	0.959633	0.898025
NPF1.3	0.554663	0.949103	0.933824	––	0.956012	0.946992	0.881234
NPF1.2	0.541384	0.946417	0.934941	0.961403	––	0.948996	0.879858
NPF3.1	0.541112	0.956084	0.939005	0.967742	0.963446	––	0.907798
NPF2.11	0.560056	0.932399	0.918258	0.940252	0.937114	0.927966	––
Embedding dimension was examined from E = 1 to 15. Nonlinear parameter was examined from q = 0 to 8.
	Best embedding dimension (E)	Best nonlinear parameter (q)
FT	11	4
FTIP1	9	3
FE	12	1.5
NPF1.3	12	0
NPF1.2	12	0
NPF3.1	12	2
NPF2.11	12	0.3
