# Supplementary material for: Field transcriptome revealed a novel relationship between nitrate transport and flowering in Japanese beech
Source: Sci Rep. 2019 Mar 13;9:4325. doi: 10.1038/s41598-019-39608-1 (PMC6416253; doi:10.1038/s41598-019-39608-1)
Supplement: Supplementary file 6 — Supplementary Dataset 5 [file 41598_2019_39608_MOESM6_ESM.xlsx]

## Sheet: Sheet1
Supplementary Table S5	Result of CCM for the flowering-time and nitrate transporter genes.
	The significance of the CCM was judged using two criteria : (1) Meanρmax > 95% ρmin. and (2) Meanρmax - 95% ρsurr > 0.02.
	The value in colum X and row Y indicates the result of cross-mapping from Y to X (causal relationship from X to Y).
HG site				NB site
Meanρmax:	mean ofρmax			Meanρmax:	mean ofρmax
	FT	NPF1.2			FT	NPF1.2
FT	––	0.774633		FT	––	0.78525
NPF1.2	0.343471	––		NPF1.2	0.604234	––
	bold indicates significant causal relationship				bold indicates significant causal relationship
95% ρmin:	95% upper confidence limit ofρmin			95% ρmin:	95% upper confidence limit ofρmin
	FT	NPF1.2			FT	NPF1.2
FT	––	0.52697		FT	––	0.250666
NPF1.2	0.451587	––		NPF1.2	0.32093	––
95% ρsurr:	95% upper confidence limit ofρsurr			95% ρsurr:	95% upper confidence limit ofρsurr
	FT	NPF1.2			FT	NPF1.2
FT	––	0.698342		FT	––	0.768095
NPF1.2	0.45439	––		NPF1.2	0.423404	––
Embedding dimension was examined from E = 1 to 18. Nonlinear parameter was examined from q = 0 to 8.
	Best embedding dimension (E)	Best nonlinear parameter (q)			Best embedding dimension (E)	Best nonlinear parameter (q)
FT	14	2		FT	9	1
NPF1.2	7	2		NPF1.2	12	4
