# Supplementary material for: Field transcriptome revealed a novel relationship between nitrate transport and flowering in Japanese beech
Source: Sci Rep. 2019 Mar 13;9:4325. doi: 10.1038/s41598-019-39608-1 (PMC6416253; doi:10.1038/s41598-019-39608-1)
Supplement: Supplementary file 7 — Supplementary Dataset 6 [file 41598_2019_39608_MOESM7_ESM.xlsx]

## Sheet: Sheet1
Supplementary Table S6	Flowering rate calculated as the proportion of buds which are reproductive for each tree.
Individual ID	Year	Flowering rate (Mean ± SD)
HG1	2014	0
	2015	0.41 ± 0.18
	2016	0.03 ± 0.05
	2017	0.47 ± 0.16
HG2	2014	0
	2015	0.45 ± 0.11
	2016	0.002 ± 0.007
	2017	0.55 ± 0.32
HG3	2014	0
	2015	0
	2016	0.03 ± 0.05
	2017	0
NB1	2014	0
	2015	0.64 ± 0.24
	2016	0
	2017	0
NB2	2014	0
	2015	0.38 ± 0.53
	2016	0
	2017	0
NB3	2014	0
	2015	0.13 ± 0.0
	2016	0
	2017	0
NB4	2014	0
	2015	0.17 ± 0.29
	2016	0
	2017	0
NB5	2014	0
	2015	0.42 ± 0.15
	2016	0
	2017	0
NB6	2014	0
	2015	0.65 ± 0.36
	2016	0
	2017	0
